# Supplementary material for: Evaluation of the Antiseizure Activity of Endemic Plant Halfordia kendack Guillaumin and Its Main Constituent, Halfordin, on a Zebrafish Pentylenetetrazole (PTZ)-Induced Seizure Model
Source: Int J Mol Sci. 2023 Jan 30;24(3):2598. doi: 10.3390/ijms24032598 (PMC9916433; doi:10.3390/ijms24032598)
Supplement: Supplementary file 1 [file ijms-24-02598-s001.zip]

Archive with 1 entries (1 files):
- ijms-2175849-supplementary.pdf
